# Supplementary material for: Increased Vulnerability to Ferroptosis in FUS-ALS
Source: Biology (Basel). 2024 Mar 26;13(4):215. doi: 10.3390/biology13040215 (PMC11048265; doi:10.3390/biology13040215)
Supplement: Supplementary file 1 [file biology-13-00215-s001.zip]

Archive with 1 entries (1 files):
- biology-2902255-supplementary.pdf
